# Supplementary material for: Electrochemical Activity and Corrosion Behavior of Ultrafine-Grained Ti-xMo Alloys Processed via Powder Metallurgy
Source: Materials (Basel). 2026 Apr 3;19(7):1431. doi: 10.3390/ma19071431 (PMC13074602; doi:10.3390/ma19071431)
Supplement: Supplementary file 1 [file materials-19-01431-s001.zip]

Archive with 1 entries (1 files):
- materials-4214208-supplementary.pdf
